# Supplementary material for: Single Nucleotide Polymorphisms of NUCB2 and Their Genetic Associations with Milk Production Traits in Dairy Cows
Source: Genes (Basel). 2019 Jun 13;10(6):449. doi: 10.3390/genes10060449 (PMC6627143; doi:10.3390/genes10060449)
Supplement: Supplementary file 1 [file genes-10-00449-s001.zip]

Archive with 4 entries (3 files):
- Supplementary files/
- Supplementary files/Table S1.xlsx
- Supplementary files/Table S2.xlsx
- Supplementary files/Table S3.xlsx
