# Supplementary material for: Single Nucleotide Polymorphisms of NUCB2 and Their Genetic Associations with Milk Production Traits in Dairy Cows
Source: Genes (Basel). 2019 Jun 13;10(6):449. doi: 10.3390/genes10060449 (PMC6627143; doi:10.3390/genes10060449)
Supplement: Supplementary file 1 [file genes-10-00449-s001.zip › Supplementary files/Table S1.xlsx]

## Sheet: Sheet1
Table S1 Descriptive statistics of the phenotypic values for milk production traits.
Lactation	Traits	Mean	S.D.	C.V.	Max.	Min.
1	Milk yield (kg)	10379.8	1476.18	14.22	14505.7	6057.96
	Fat yield (kg)	350.55	60.7	17.31	537.97	184.8
	Fat percentage (%)	3.387	0.423	12.49	4.742	2.059
	Protein yield (kg)	313.78	48.2	15.36	457.53	157.73
	Protein percentage (%)	3.024	0.198	6.548	3.508	2.257
2	Milk yield (kg)	10859.9	1876.61	17.28	16512.1	4756.94
	Fat yield (kg)	390.12	83.85	21.49	658.25	145.05
	Fat percentage (%)	3.599	0.504	14.004	5.431	2.212
	Protein yield (kg)	322.2	57.63	17.89	467.03	137.86
	Protein percentage (%)	2.97	0.192	6.465	3.538	2.199
