# Supplementary material for: Single Nucleotide Polymorphisms of NUCB2 and Their Genetic Associations with Milk Production Traits in Dairy Cows
Source: Genes (Basel). 2019 Jun 13;10(6):449. doi: 10.3390/genes10060449 (PMC6627143; doi:10.3390/genes10060449)
Supplement: Supplementary file 1 [file genes-10-00449-s001.zip › Supplementary files/Table S2.xlsx]

## Sheet: PCR
Table S2-1 Primers and procedures for PCR used in SNP identification
Primer ID	Location	Primer sequence (5'-3')	Product length (bp)	Annealing temp. (℃)		Reaction system
NUCB2-1F	5’ flanking region	acatttccttataagtccctcagc	774	60		Content	Dosage	Total
NUCB2-1R		gttgtgactgcctccactga				Forward primer (10 pmol/μL)	1.25 μL	25 μL
NUCB2-2F	5’ flanking region	tgtggcttgtctcctaatctaaca	779	60		Reverse primer (10 pmol/μL)	1.25 μL
NUCB2-2R		tggcatctttctctgaagctg				2×Taq Master Mix	12.5 μL
NUCB2-3F	5’ flanking region	gtgaggcacacagcgctta	709	60		DNA (50-100 ng/μL)	2 μL
NUCB2-3R		cttccttctcgggctttcat				ddH2O	8 μL
NUCB2-4F	5’ flanking region	tgagcttacaaatacaggtaagattcc	637	60
NUCB2-4R		gcaggcgaactgagcttt				The procedures of PCR amplification
NUCB2-5F	Exon1	cgccttagagctccacacc	533	60
NUCB2-5R		gactcggtcctgcacttacc				Temperature (℃)	Time	Cycle No.
NUCB2-6F	Exon2	tggcaccttttattttcacaga	389	60		95	5 min	1
NUCB2-6R		cctcctccaggggatcttt				95	30 s	35
NUCB2-7F	Exon3	ttcctagaatgaagctccctaaa	535	60		Annealing Temp.	30 s
NUCB2-7R		tggctggttatctccatcttg				72	40 s
NUCB2-8F	Exon4	ttaactttgactgcccaaactg	450	60		72	10 min	1
NUCB2-8R		aggtgtccaatcttatatctccaaa				4	Forever	1
NUCB2-9F	Exon5	tgccttaatttagagttacaaactgaa	512	60
NUCB2-9R		gcaatggcttaattcattatttttc
NUCB2-10F	Exon6	ccattccagattcaggggta	490	60
NUCB2-10R		ttttggaattgttggcaagg
NUCB2-11F	Exon7	tcagacacgactgagcgact	660	60
NUCB2-11R		tccaatccatcagcctcttc
NUCB2-12F	Exon8	tgaagatacttctttgtgccaga	456	60
NUCB2-12R		aaagcaagtataaagacagctactgaa
NUCB2-13F	Exon9&10	ggactgattggaggcttcat	632	60
NUCB2-13R		gcattcttttatatgcagagcatctt
NUCB2-14F	Exon11	cctcagtttctatggatgttaggc	400	60
NUCB2-14R		atcagctgccacagcttttc
NUCB2-15F	Exon12&13	cccttctttcttaccccaaag	820	60
NUCB2-15R		ttttagaggccttttcatttttct
NUCB2-16F	Exon14	tcagagaacatgtttttaaattgtga	431	60
NUCB2-16R		aattatggcacaggctgctt
NUCB2-17F	3’ flanking region	cagaacttggaagaaaattgttga	829	60
NUCB2-17R		cactgactcagctggggaaa
NUCB2-18F	3’ flanking region	tgtaagtaggtagtgtccaggttcc	882	60
NUCB2-18R		ttgtgtccttgaaggttagtgg
NUCB2-19F	3’ flanking region	caaggtgctaatagctctctgct	873	60
NUCB2-19R		gtaggctctgccttccctct

## Sheet: qPCR
Table S2-2 Primers and procedures for qPCR.
Gene	Direction	Primer Sequence (5'-3')	Tm (℃)	Product Length (bp)
NUCB2	Forward	TGTGGGAAGAGGCTGATGGA	60	250
	Reverse	AGCGTCACCAATCGGTCTTT
RPS9	Forward	CCTCGACCAAGAGCTGAAG	60	54
	Reverse	CCTCCAGACCTCACGTTTGTTC
UXT	Forward	TGTGGCCCTTGGATATGGTT	60	101
	Reverse	GGTTGTCGCTGAGCTCTGTG
Reaction system
Content	Dosage	Total
Forward primer (10 μM)	1.5 μL	20 μL
Reverse primer (10 μM)	1.5 μL
SYBR Green I Master Mix	10 μL
cDNA	1 μL
ddH2O	6 μL
The procedures for qPCR
Temperature (℃)	Time	Cycle No.
95	10 min	1
95	10 s	45
60	10 s
72	10 s
72	5 min
