# Supplementary material for: Single Nucleotide Polymorphisms of NUCB2 and Their Genetic Associations with Milk Production Traits in Dairy Cows
Source: Genes (Basel). 2019 Jun 13;10(6):449. doi: 10.3390/genes10060449 (PMC6627143; doi:10.3390/genes10060449)
Supplement: Supplementary file 1 [file genes-10-00449-s001.zip › Supplementary files/Table S3.xlsx]

## Sheet: NUCB2
Table S3 Additive, dominant and allele substitution effects of SNPs on milk production traits in Chinese Holstein.
SNP	Lactation	Genetic effects	Milk yield (kg)	Fat yield (kg)	Fat percentage (%)	Protein yield (kg)	Protein percentage (%)
g.35735477C>T	1	Additive effect (a)	-64.66	2.26	0.0606**	-0.1	0.0188*
		Dominant effect (d)	-82.23	-0.56	0.0389	-0.58	0.0182*
		Substitution effect (α)	-105.26	1.98	0.0799**	-0.38	0.0278**
	2	Additive effect (a)	70.71	1.06	-0.0085	2.84	0.0109
		Dominant effect (d)	325.22**	3.82	-0.0745*	7.72**	-0.0172
		Substitution effect (α)	231.3*	2.95	-0.0453	6.65*	0.0024
c.*1253A>G	1	Additive effect (a)	-16.99	5.5**	0.0587**	1.75	0.0195*
		Dominant effect (d)	-63.92	2.11	0.0375	0.39	0.0184
		Substitution effect (α)	-50.29	6.6*	0.0782*	1.95	0.029*
	2	Additive effect (a)	135.49*	1.27	-0.0159	5.18**	0.01
		Dominant effect (d)	330.57**	9.18**	-0.0477	9.12**	-0.0102
		Substitution effect (α)	307.67**	6.06	-0.0407	9.93**	0.0047
c.*1276C>T	1	Additive effect (a)	-30.11	4.66	0.0546**	1.27	0.02**
		Dominant effect (d)	-42.62	2.12	0.0303	1.55	0.0229*
		Substitution effect (α)	-53.11	5.8	0.0709*	2.11	0.0323**
	2	Additive effect (a)	82.97	0.59	-0.0156	3.32	0.0133
		Dominant effect (d)	246.18**	2.56	-0.0604	6.22**	-0.0099
		Substitution effect (α)	215.79*	1.98	-0.0482	6.67*	0.008
g.35692766A>G	1	Additive effect (a)	-46.09	3.85	0.0523*	0.34	0.0168
		Dominant effect (d)	-119.36	0.01	0.0361	-1.54	0.0183
		Substitution effect (α)	-107.55	3.85	0.0709*	-0.45	0.0262
	2	Additive effect (a)	107.8	2.51	-0.0127	5.1**	0.0184*
		Dominant effect (d)	325.07**	8.78**	-0.0385	10.31**	0.0007
		Substitution effect (α)	275.21**	7.04	-0.0325	10.42**	0.0187
g.35692674A>G	1	Additive effect (a)	-1.36	-6.41**	-0.0615**	-2.35	-0.0202**
		Dominant effect (d)	-16.35	3.64	0.0372	1.89	0.019*
		Substitution effect (α)	-8.23	-4.88**	-0.0459**	-1.55	-0.0122*
	2	Additive effect (a)	-67.13	0.08	0.0218	-2.67	-0.0093
		Dominant effect (d)	307.38**	6.56*	-0.049	8.67**	-0.0076
		Substitution effect (α)	62.06	2.84	0.0012	0.98	-0.0125
g.35692210T>C	1	Additive effect (a)	34.11	-3.67	-0.0482	-0.65	-0.02
		Dominant effect (d)	-81.63	-0.23	0.023	-0.63	0.02
		Substitution effect (α)	-7.89	-3.79	-0.0364	-0.97	-0.01
	2	Additive effect (a)	-122.52	-2.77	0.0123	-4.48*	-0.0151
		Dominant effect (d)	350.8**	8.3*	-0.0453	9.63**	-0.0109
		Substitution effect (α)	57.96	1.5	-0.0111	0.48	-0.0207**
g.35692155T>C	1	Additive effect (a)	-40.7	8.0082**	0.0582**	1.08	0.0222**
		Dominant effect (d)	-53.88	5.0018	0.0274	1.09	0.0214*
		Substitution effect (α)	-68.75	10.6124**	0.0725*	1.65	0.0333**
	2	Additive effect (a)	108.24	1.9	-0.0162	4.26*	0.0129
		Dominant effect (d)	307.44**	6.6*	-0.0471	8.51**	-0.0054
		Substitution effect (α)	268.27**	5.33	-0.0407	8.69**	0.01
g.35692145C>T	1	Additive effect (a)	40.44	-3.89	-0.0507*	-1.26	-0.0222**
		Dominant effect (d)	-64.76	0.71	0.0238	0.82	0.0212*
		Substitution effect (α)	6.33	-3.52	-0.0382*	-0.82	-0.0111
	2	Additive effect (a)	-115.54	-1.92	0.0175	-4.41*	-0.016
		Dominant effect (d)	371.23**	7.65*	-0.0587	10.07**	-0.0086
		Substitution effect (α)	79.95	2.11	-0.0134	0.9	-0.0205**
g.35691328T>C	1	Additive effect (a)	-39.58	7.8898**	0.0558**	0.84	0.0192*
		Dominant effect (d)	-60.09	5.001	0.0326	0.48	0.021*
		Substitution effect (α)	-70.43	10.457**	0.0725*	1.08	0.03**
	2	Additive effect (a)	117.88	2.99	-0.0101	4.68*	0.0142
		Dominant effect (d)	396.88**	7.91*	-0.0658*	10.62**	-0.0111
		Substitution effect (α)	321.67**	7.06	-0.0439	10.13**	0.0084
g.35691371A>G	1	Additive effect (a)	-19.68	6.31**	0.0683**	2.02	0.0235**
		Dominant effect (d)	-61.44	2.32	0.0385	0.83	0.0214*
		Substitution effect (α)	-51.85	7.53*	0.0884**	2.45	0.0347**
	2	Additive effect (a)	124.21*	1.48	-0.027	4.28*	0.0082
		Dominant effect (d)	307.14**	4.56	-0.0674*	8.2**	-0.0105
		Substitution effect (α)	285.03**	3.87	-0.0623	8.57**	0.0027
Note: * indicates p value < 0.05; ** indicates p value < 0.01.
